# Supplementary material for: Crystalline Forms of Trazodone Dihydrates
Source: Molecules. 2021 Sep 3;26(17):5361. doi: 10.3390/molecules26175361 (PMC8433896; doi:10.3390/molecules26175361)
Supplement: Supplementary file 1 [file molecules-26-05361-s001.zip]

Archive with 1 entries (1 files):
- molecules-1340603-supplementary.pdf
